# Supplementary material for: Evolutionary‐Distinct Viral Proteins Subvert Rice Broad‐Spectrum Antiviral Immunity Mediated by the RAV15‐MYC2 Module
Source: Adv Sci (Weinh). 2025 Feb 4;12(12):2412835. doi: 10.1002/advs.202412835 (PMC11948057; doi:10.1002/advs.202412835)
Supplement: Supplementary file 2 — Supplemental Table 1‐9 [file ADVS-12-2412835-s002.xlsx]

## Sheet: Table S1
IP-MASS experiments from NIP and OsRAV15-2# plants, using MYC antibody enrichment.
OsMYC2 protein sequence	Detected peptides	Peptide spectrum matches (PSMs)	Positions in Master Proteins	Abundances (Grouped): NIP	Abundances (Grouped): OsRAV15-2#	Abundance ratio(OsRAV15-2#/NIP)
1 MWVLLSPLLT TKNPFHPIPI 21 PTFPLLLFSS SLVGVLFQIK 41 SNLEEEEIEI KSMNLWTDDN 61 ASMMEAFMAS ADLPAFPWGA 81 ASTPPPPPPP PHHHHQQQQQ 101 QVLPPPAAAP AAAAFNQDTL 121 QQRLQSIIEG SRETWTYAIF 141 WQSSIDVSTG ASLLGWGDGY 161 YKGCDDDKRK QRSSTPAAAA 181 EQEHRKRVLR ELNSLIAGAG 201 AAPDEAVEEE VTDTEWFFLV 221 SMTQSFPNGL GLPGQALFAA 241 QPTWIATGLS SAPCDRARQA 261 YTFGLRTMVC LPLATGVLEL 281 GSTDVIFQTG DSIPRIRALF 301 NLSAAAASSW …	[R].SSTPAAAAEQEHR.[K]	8	LOC_Os10g42430.1 protein [173-185]	1.04705e+06	1.05027e+08	100.308
	[R].DARPPAPSGGGGDGGAR.[C]	6	LOC_Os10g42430.1 protein [647-663]
	[R].VVAPPPEAEK.[R]	3	LOC_Os10g42430.1 protein [549-558]
	[K].ETLQSQMESLKK.[E]	1	LOC_Os10g42430.1 protein [633-644]
	[R].CHAVEIEAK.[I]	2	LOC_Os10g42430.1 protein [664-672]
	[R].IAEPGTAAR.[-]	3	LOC_Os10g42430.1 protein [743-751]
	[R].QQQQQQSSQAQQGPFR.[R]	6	LOC_Os10g42430.1 protein [390-405]
	[K].SESDHSDLEASVR.[E]	3	LOC_Os10g42430.1 protein [530-542]
	[R].EEPLNHVEAER.[Q]	2	LOC_Os10g42430.1 protein [572-582]
	[K].LTALETDK.[E]	3	LOC_Os10g42430.1 protein [625-632]
	[R].AVVPNVSK.[M]	3	LOC_Os10g42430.1 protein [597-604]
	[R].LQSIIEGSR.[E]	4	LOC_Os10g42430.1 protein [124-132]
	[K].LTALETDKETLQSQMESLKK.[E]	4	LOC_Os10g42430.1 protein [625-644]
	[R].VYSQDQLNAALYTR.[I]	5	LOC_Os10g42430.1 protein [729-742]
	[K].LTALETDKETLQSQMESLK.[K]	2	LOC_Os10g42430.1 protein [625-643]
	[K].DLMIQQVAVK.[M]	2	LOC_Os10g42430.1 protein [715-724]
	[R].ELDLDVYHASVSVVK.[D]	6	LOC_Os10g42430.1 protein [700-714]
	[R].RNPSPAPPAATASLTTAPGSLFSQHTPTLTAAANDAK.[S]	3	LOC_Os10g42430.1 protein [444-480]
	[K].ILGLEAMIR.[V]	3	LOC_Os10g42430.1 protein [673-681]
	[R].ELNFSDFASNGGAAAPPFFKPETGEILNFGNDSSSGR.[R]	3	LOC_Os10g42430.1 protein [407-443]
	[K].ASLLGDAISYINELR.[G]	6	LOC_Os10g42430.1 protein [608-622]
	[K].ETLQSQMESLK.[K]	2	LOC_Os10g42430.1 protein [633-643]
	[R].QAYTFGLR.[T]	1	LOC_Os10g42430.1 protein [259-266]
	[R].NPSPAPPAATASLTTAPGSLFSQHTPTLTAAANDAK.[S]	2	LOC_Os10g42430.1 protein [445-480]

## Sheet: Table S2
Supplementary Table 1. Primers used in this paper.
Primers used for RT-qPCR
RSV CP-F	AGGCAATCAATGACATCTCC
RSV CP-R	ATCTCTCACAAAGCCAGTGC
SRBSDV S2-F	CATCGACCAAGTTCAACCCG
SRBSDV S2-R	AAGAAGTCTGCGGGTGAAGA
SRBSDV S4-F	AAAGTGAACCCGTTGCTGAC
SRBSDV S4-R	TGCAACGCTAGATCCTATGC
RSMV M-F	ACTTCAGTGTCCAGCCTACC
RSMV M-R	CCTCCATCCACCTTGCACTC
RSMV N-F	AGAGGTTGGAGAGGGGAAGA
RSMV N-R	TAGCCGCCCTTCTATCCTTG
OsPR1-F	ACGCCTTCACGGTCCATAC
OsPR1-R	AAACAGAAAGAAACAGAGGGAGTAC
OsOPR1-F	GAATGGCCATAATCGAAGGA
OsOPR1-R	GCAAGTCAGGGTTAGCCAAG
OsMYB108-F	TCCGGTGGATCAACTACCTC
OsMYB108-R	AGCAGCTTCCTCCTGATGTG
OsWRKY76-F	GTACCAATGGCGGAAGTACG
OsWRKY76-R	GCTGCACCTTCTTCTTCACC
OsWRKY8-F	TCATGACAAGGCATTTCCAA
OsWRKY8-R	TCGAGGATCAAGCTCCAGAT
OsMAPKK63-F	CGCTGGTTCAGACAATGATG
OsMAPKK63-R	TATTTCGTGGTGCGTATGGA
OsRAV15-F	ACGCCGTACTATGAAGCACT
OsRAV15-R	CCACTAGAGGACACAGGCAA
OsMYC2-F	TCGATGAACCTTTGGACGGA
OsMYC2-R	CAGCGTGTCCTGGTTGAAC
OsJAZ4-F	ATGGGGCTAGAGTGATTCCG
OsJAZ4-R	GCATGTCCCTTGTTCCGTAC
OsLOX2-F	ATGGCCGGAACAAGGATAG
OsLOX2-R	TCAGATGGATGTGCTGTTGG
OsPR10-F	GACAAGTGCGAGTGCAAGTC
OsPR10-R	AGGGACTCCTTAGCCTTGGT
OsJAZ10-F	GTGCTCAGCCAGTACGTGAG
OsJAZ10-R	CATCCTCCCACCGTAGAAGA
OsJAZ12-F	TCTTCTACGACGGGAGGATG
OsJAZ12-R	TTGTCGTGATCCTGTGCTTC
Primers used for Y2H assays
BD-P2-F	ATCTCAGAGGAGGACCTGCATATGATGGCATTACTCCTCTTCAAT
BD-P2-R	GCCGCTGCAGGTCGACGGATCCTTACATTAGAATAGGGCACT
BD-SP8-F	ATCTCAGAGGAGGACCTGCATATGATGATCGGTACATACGATGAT
BD-SP8-R	GCCGCTGCAGGTCGACGGATCCTTAACACAGAATACTAACGGCG
BD-M-F	ATCTCAGAGGAGGACCTGCATATGATGGCCGTTCCGTGGACT
BD-M-R	GCCGCTGCAGGTCGACGGATCCCTAACTCCAGATTATACTTCC
BD-OsJAZ1-F	ATCTCAGAGGAGGACCTGCATATGGATCTGTTGGAGAAGAAG
BD-OsJAZ1-R	GCCGCTGCAGGTCGACGGATCCTTACTGGGCCTTGCCCTCAG
BD-OsJAZ3-F	ATCTCAGAGGAGGACCTGCATATGGAGAGGGATTTTCTTGG
BD-OsJAZ3-R	GCCGCTGCAGGTCGACGGATCCTCATATCTGTAACTTTGTGCTG
BD-OsJAZ4-F	ATCTCAGAGGAGGACCTGCATATGGAGAGGGACTTCCTGG
BD-OsJAZ4-R	GCCGCTGCAGGTCGACGGATCCCTAGATTTGTAGCTTTGTACTG
BD-OsJAZ5-F	ATCTCAGAGGAGGACCTGCATATGTCGACGAGGGCGCC
BD-OsJAZ5-R	GCCGCTGCAGGTCGACGGATCCCTAGGACGCCGTGTGCTC
BD-OsJAZ6-F	ATCTCAGAGGAGGACCTGCATATGGCTTCCGCGAAATCCG
BD-OsJAZ6-R	GCCGCTGCAGGTCGACGGATCCTCATTGGCTCGATTCCTGC
BD-OsJAZ7-F	ATCTCAGAGGAGGACCTGCATATGGCGGCTTCCGCGAG
BD-OsJAZ7-R	GCCGCTGCAGGTCGACGGATCCTCATTGGCCGCGTTCTATG
BD-OsJAZ8-F	ATCTCAGAGGAGGACCTGCATATGGCCGGCCGTGCGAC
BD-OsJAZ8-R	GCCGCTGCAGGTCGACGGATCCTCATATCTCCTGCTTTATT
BD-OsJAZ9-F	ATCTCAGAGGAGGACCTGCATATGGCGTCGACGGATCCC
BD-OsJAZ9-R	GCCGCTGCAGGTCGACGGATCCTCAGCGCGAGTGCATGTGT
BD-OsJAZ10-F	ATCTCAGAGGAGGACCTGCATATGGCGATGGAGGGGAAGA
BD-OsJAZ10-R	GCCGCTGCAGGTCGACGGATCCTCACAGCGCGATGGTGAG
BD-OsJAZ11-F	ATCTCAGAGGAGGACCTGCATATGGCCGGTAGTAGCGAG
BD-OsJAZ11-R	GCCGCTGCAGGTCGACGGATCCTCACAGGCTGAGAGTGGG
BD-OsJAZ12-F	ATCTCAGAGGAGGACCTGCATATGGCCGCCGCCGGCA
BD-OsJAZ12-R	GCCGCTGCAGGTCGACGGATCCCTAGAGCCCGAGCCATGT
BD-OsJAZ13-F	ATCTCAGAGGAGGACCTGCATATGGCGGCGGAGGCGG
BD-OsJAZ13-R	GCCGCTGCAGGTCGACGGATCCTCAGAGCGCGAGCGCGA
BD-OsJAZ14-F	ATCTCAGAGGAGGACCTGCATATGGCAGTGTCGGATCATCA
BD-OsJAZ14-R	GCCGCTGCAGGTCGACGGATCCTCAGTAGAACGCGGCGTC
BD-OsJAZ15-F	ATCTCAGAGGAGGACCTGCATATGGACGCCGTCGGCGC
BD-OsJAZ15-R	GCCGCTGCAGGTCGACGGATCCTCACTTTTGCTTCCTCTTTTG
AD-OsRAV15-F	GACGTACCAGATTACGCTCATATGGCAGCCTCTCTGCCACTG
AD-OsRAV15-R	GCAGCTCGAGCTCGATGGATCCttaTGGGCTGGATTCTTGTTTTG
Primers used for Dual luciferase assays
pGREEN-proOsOPR1-F	cttgatatcgaattcctgcagCACCCATACATCGACAGTGC
pGREEN-proOsOPR1-R	atgtttttggcgtcttccatgg ACCCTCTCCGTCATCACAAC
pGREEN-proOsWRKY76-F	cttgatatcgaattcctgcagTGGGTGTTATCGACGGTCACGGAT
pGREEN-proOsWRKY76-R	atgtttttggcgtcttccatggGATCTTTAATTTGCATGGATCTG
Primers used for EMSA assays
pET32a-OsMYC2-F	GCCATGGCTGATATCGGATCCatgTGGGTTTTGTTATCTCCTC
pET32a-OsMYC2-R	TGGTGCTCGAGTGCGGCCGCTTACCGGGCGGCGGTGCCA
pGEX4T2-OsRAV15-F	CTGGTTCCGCGTGGATCCATGGCAGCAAGCCTGCCG
pGEX4T2-OsRAV15-R	CGGCCGCTCGAGTCGACCCGGGCGGGCTACTTTCCTGTTTCGGCT
OsWRKY76-P1-F	TGACAGCGCACTCTCCCTCTCCCTCCCACGTGGCTTTTCTCTTTTAGATCATATACAA
OsWRKY76-P1-R	TTGTATATGATCTAAAAGAGAAAAGCCACGTGGGAGGGAGAGGGAGAGTGCGCTGTCA
OsWRKY76-P2-F	TCCTCCAACGCGAGGCTTCGCGGCTCCTGAGCCCAGGCGCGACGCTTGCACCGGTT
OsWRKY76-P2-R	AACCGGTGCAAGCGTCGCGCCTGGGCTCAGGAGCCGCGAAGCCTCGCGTTGGAGGA
Primers used for BiFC and Co-IP assays
Lic-OsRAV15-F	CgACgACAAgACCgTCACCATGGCAGCCTCTCTGCCACTG
Lic-OsRAV15-F	gAggAgAagAgCCgTCgTGGGCTGGATTCTTGTTTTG
Lic-GFP-F	CgACgACAAgACCgTCACCCTGGACGGCGACGTAAAC
Lic-GFP-R	gAggAgAagAgCCgTCgGTTGTGGCGGATCTTGAAGT
Lic-P2-F	CgACgACAAgACCgTCACCATGGCATTACTCCTCTTC
Lic-P2-R	gAggAgAagAgCCgTCgCATTAGAATAGGGCACT
Lic-SP8-F	CgACgACAAgACCgTCACCATGATCGGTACATACGATGAT
Lic-SP8-R	gAggAgAagAgCCgTCgACACAGAATACTAACGGCG
Lic-M-F	CgACgACAAgACCgTCACCATGATGGCCGTTCCGTGGACT
Lic-M-R	gAggAgAagAgCCgTCgCTCCAGATTATACTTCC
Lic-GUS-F	CgACgACAAgACCgTCACCATGGTAGATC TGAGGAACCG
Lic-GUS-R	gAggAgAagAgCCgTCgGCGTTCTTGT AGCCGAAATC
Lic-OsMYC2-F	CgACgACAAgACCgTCACCATGTGGGTTTTGTTATCTCCT
Lic-OsMYC2-R	gAggAgAagAgCCgTCgCCGGGCGGCGGTGCC
Lic-OsJAZ4-F	CgACgACAAgACCgTCACCATGGAGAGGGACTTCCTGG
Lic-OsJAZ4-R	gAggAgAagAgCCgTCgGATTTGTAGCTTTGTACTG
Lic-OsJAZ11-F	CgACgACAAgACCgTCACCATGGCCGGTAGTAGCGAG
Lic-OsJAZ11-R	gAggAgAagAgCCgTCgCCTCACAGGCTGAGAGTGGG

## Sheet: Table S3
Figures	Significance test methods	Significant test objects		p-value	Summary
Figure 2B	one-way ANOVA	OsRAV15-2# vs NIP	Relative expression of RSV CP	6.51583e-06	*
		OsRAV15-5# vs NIP		3.12162e-05	*
		osrav15-1# vs NIP		0.0092	*
		osrav15-7# vs NIP		0.05165	*
Figure 2E	one-way ANOVA	OsRAV15-2# vs NIP	Relative expression of SRBSDV S2	0.00108	*
		OsRAV15-5# vs NIP		0.00336	*
		osrav15-1# vs NIP		0.000165276	*
		osrav15-7# vs NIP		0.00126	*
		OsRAV15-2# vs NIP	Relative expression of SRBSDV S4	0.02086	*
		OsRAV15-5# vs NIP		0.03077	*
		osrav15-1# vs NIP		0.01148	*
		osrav15-7# vs NIP		0.00289	*
Figure 2H	one-way ANOVA	OsRAV15-2# vs NIP	Relative expression of RSMV M	0.00148	*
		OsRAV15-5# vs NIP		0.00165	*
		osrav15-1# vs NIP		0.000125484	*
		osrav15-7# vs NIP		0.01156	*
		OsRAV15-2# vs NIP	Relative expression of RSMV N	0.01647	*
		OsRAV15-5# vs NIP		0.08381	*
		osrav15-1# vs NIP		0.04766	*
		osrav15-7# vs NIP		0.01278	*
Figure 4I	one-way ANOVA	OsRAV15-2# vs NIP	Relative expression of SRBSDV S2	0.00982	*
		OsMYC2-4# vs NIP		0.000155475	*
		OsRAV15-2#/OsMYC2-4# vs NIP		0.000118135	*
		OsRAV15-2# vs NIP	Relative expression of SRBSDV S4	0.00567	*
		OsMYC2-4# vs NIP		0.00674	*
		OsRAV15-2#/OsMYC2-4# vs NIP		0.00076195	*
Figure S14B	one-way ANOVA	OsRAV15-2# vs NIP	Relative expression of RSV CP	0.000191882	*
		OsMYC2-4# vs NIP		0.00109	*
		OsRAV15-2#/OsMYC2-4# vs NIP		6.85115e-05	*
Figure 7B	one-way ANOVA	OsRAV15-2# vs NIP	Relative expression of RSV CP	0.000291045	*
		OsRAV15-2#/P2-OX vs NIP		0.00709	*
		P2-OX vs NIP		0.00163	*
Figure 7E	one-way ANOVA	OsRAV15-2# vs NIP	Relative expression of SRBSDV S2	0.000618817	*
		OsRAV15-2#/SP8-OX vs NIP		0.000171051	*
		SP8-OX vs NIP		2.21126e-06	*
		OsRAV15-2# vs NIP	Relative expression of SRBSDV S4	0.000482371	*
		OsRAV15-2#/SP8-OX vs NIP		0.000452684	*
		SP8-OX vs NIP		0.000104121	*
Figure 7H	one-way ANOVA	OsRAV15-2# vs NIP	Relative expression of RSMV M	2.54581e-05	*
		OsRAV15-2#/M-OX vs NIP		0.02332	*
		M-OX vs NIP		2.2241e-06	*
		OsRAV15-2# vs NIP	Relative expression of RSMV N	0.00905	*
		OsRAV15-2#/M-OX vs NIP		0.09263	*
		M-OX vs NIP		0.00186	*
